# Supplementary material for: Organophosphorus Flame Retardant TDCPP Displays Genotoxic and Carcinogenic Risks in Human Liver Cells
Source: Cells. 2022 Jan 7;11(2):195. doi: 10.3390/cells11020195 (PMC8773750; doi:10.3390/cells11020195)
Supplement: Supplementary file 1 [file cells-11-00195-s001.zip]

Archive with 1 entries (1 files):
- cells-1523582-supplementary.pdf
